# Supplementary material for: 98% IGHV gene identity is the optimal cutoff to dichotomize the prognosis of Chinese patients with chronic lymphocytic leukemia
Source: Cancer Med. 2019 Dec 17;9(3):999–1007. doi: 10.1002/cam4.2788 (PMC6997101; doi:10.1002/cam4.2788)
Supplement: Supplementary file 1 [file CAM4-9-999-s001.xlsx]

## Sheet: Sheet1
Table S1: patients holding two sequences.
Patients	IGHV families	IGHV subgroups	Non-mutational rate
patient 1	IGHV3	IGHV3-74	0.9028
	IGHV4	IGHV4-59	0.9684
patient 2	IGHV1	IGHV1-18	0.9919
	IGHV3	IGHV3-30	1
patient 3	IGHV1	IGHV1-8	0.9757
	IGHV4	IGHV4-61	0.9794
patient 4	IGHV1	IGHV1-3	1
	IGHV3	IGHV3-23	0.9549
patient 5	IGHV1	IGHV1-2	0.8889
	IGHV3	IGHV3-74	0.9167
