# Supplementary material for: 98% IGHV gene identity is the optimal cutoff to dichotomize the prognosis of Chinese patients with chronic lymphocytic leukemia
Source: Cancer Med. 2019 Dec 17;9(3):999–1007. doi: 10.1002/cam4.2788 (PMC6997101; doi:10.1002/cam4.2788)
Supplement: Supplementary file 2 [file CAM4-9-999-s002.xlsx]

## Sheet: Sheet1
Table S2: Cox regression analyses of TTFT/OS in the cohort excluding IGHV3-21 (HR: Hazard ratio.95% CI:95% confidence interval; *with significant difference).
A.Cox regression analysis of TTFT.
TTFT
IGHV% identities	Numbers	Mean (month)	Median（month）	HR	95%CI	P
<94.99%	222	94.57	57	1
95%-95.99%	44	65.03	92	0.94	(0.60,1.48)	0.8
96%-96.99%	37	62.71	71	0.86	(0.52,1.43)	0.56
97%-97.99%	28	65.23	25	1.11	(0.66,1.88)	0.7
98%-98.99%	35	26.29	13	2.35	(1.55,3.57)	<0.001*
99%-99.99%	63	20.54	4	2.9	(2.04,4.00)	<0.001*
1	139	27.49	11	2.35	(1.79,3.09)	<0.001*
B.Cox regression analysis of OS.
OS
IGHV% identities	Numbers	Mean (month)	Median（month）	HR	95%CI	P
<94.99%	222	193.68	216	1
95%-95.99%	44	120.58	120	1.03	(0.43,2.44)	0.96
96%-96.99%	37	191.42	219	0.48	(0.15,1.62)	0.22
97%-97.99%	28	130.71	Not reached	0.88	(0.31,2.49)	0.81
98%-98.99%	35	111.23	82	2.46	(1.32,4.54)	0.04*
99%-99.99%	63	92.18	106.5	3.59	(2.12,6.00)	<0.001*
1	139	79.77	65	4.45	(2.90,6.8)	<0.001*
